# Supplementary material for: Familial co-aggregation and shared genetics of cardiometabolic disorders and traits: data from the multi-generational Lifelines Cohort Study
Source: Cardiovasc Diabetol. 2023 Oct 21;22:282. doi: 10.1186/s12933-023-02017-w (PMC10590015; doi:10.1186/s12933-023-02017-w)
Supplement: Supplementary file 2 — Additional file 2: Table S1. Overlapping cardiometabolic disorders in adults participants (N=152,723). Table S2. Familial aggregation and coaggregation of cardiometabolic disorders (N=152,723). Table S3. Familial aggregation and coaggregation of cardiometabolic disorders using extended definition of cardiovascular diseases (N=152,723). Table S4. Variance component estimates (N=162,416). Table S5. Phenotypic, genetic and environmental correlation of cardiometabolic traits (N=162,416) Table S6. Familial aggregation of cardiometabolic disorders in first-degree relatives stratified by familial kinship (N=152,723). Table S7. Familial aggregation of cardiometabolic disorders in first-degree relatives stratified by sex (N=152,723). Table S8. Familial aggregation of cardiometabolic disorders in first-degree relatives stratified by age (N=152,723). Table S9. Explanation of different ATC codes used in the study. [file 12933_2023_2017_MOESM2_ESM.xlsx]

## Sheet: Sheet1
Familial Co-aggregation and Shared Genetics of Cardiometabolic Disorders and Traits: Data from The Multi-Generational Lifelines Cohort Study
Rima D. Triatin†, Zekai Chen†, Alireza Ani, Rujia Wang, Catharina A. Hartman, Ilja M. Nolte, Chris H.L. Thio*, Harold Snieder*
Electronic Supplementary Material
Additional file 2
Content:
Table S1. Overlapping cardiometabolic disorders in adults participants (N=152,723)
Table S2. Familial aggregation and coaggregation of cardiometabolic disorders (N=152,723).
Table S3. Familial aggregation and coaggregation of cardiometabolic disorders using extended definition of cardiovascular diseases (N=152,723).
Table S4. Variance component estimates (N=162,416).
Table S5. Phenotypic, genetic and environmental correlation of cardiometabolic traits (N=162,416)
Table S6. Familial aggregation of cardiometabolic disorders in first-degree relatives stratified by familial kinship (N=152,723).
Table S7. Familial aggregation of cardiometabolic disorders in first-degree relatives stratified by sex (N=152,723).
Table S8. Familial aggregation of cardiometabolic disorders in first-degree relatives stratified by age (N=152,723).
Table S9. Explanation of different ATC codes used in the study.

## Sheet: Table S1
Table S1. Overlapping cardiometabolic disorders in adults participants (N=152,723)
Disorder overlaps	Count	Total Adult Participants (n=152,723)	Disease Group
			Obesity (n=23,861)	MetS (n=27,847)	Hypertension (n=39,645)	CVD (n=4526)	T2D (n=4844)	Hypercholesterolemia (n=23,012)
No Cardiometabolic Disorder	86028	0.563294	-	-	-	-	-	-
MetS	3420	0.0223935	-	0.122814	-	-	-	-
Obesity	8324	0.0545039	0.348854	-	-	-	-	-
Obesity:MetS	2793	0.018288	0.117053	0.100298	-	-	-	-
Hypertension	15661	0.102545	-	-	0.395031	-	-	-
Hypertension:MetS	3768	0.0246721	-	0.135311	0.0950435	-	-	-
Hypertension:Obesity	2746	0.0179803	0.115083	-	0.0692647	-	-	-
Hypertension:Obesity:MetS	3633	0.0237882	0.152257	0.130463	0.0916383	-	-	-
Hypercholesterolemia	6896	0.0451536	-	-	-	-	-	0.29967
Hypercholesterolemia:MetS	1830	0.0119825	-	0.0657162	-	-	-	0.0795237
Hypercholesterolemia:Obesity	629	0.00411857	0.026361	-	-	-	-	0.0273336
Hypercholesterolemia:Obesity:MetS	794	0.00519895	0.0332761	0.0285129	-	-	-	0.0345037
Hypercholesterolemia:Hypertension	2338	0.0153088	-	-	0.0589734	-	-	0.101599
Hypercholesterolemia:Hypertension:MetS	3381	0.0221381	-	0.121413	0.0852819	-	-	0.146923
Hypercholesterolemia:Hypertension:Obesity	300	0.00196434	0.0125728	-	0.00756716	-	-	0.0130367
Hypercholesterolemia:Hypertension:Obesity:MetS	1543	0.0101033	0.0646662	0.0554099	0.0389204	-	-	0.067052
CVD	452	0.00295961	-	-	-	0.0998674	-	-
CVD:MetS	27	0.000176791	-	0.000969584	-	0.00596553	-	-
CVD:Obesity	58	0.000379773	0.00243074	-	-	0.0128148	-	-
CVD:Obesity:MetS	24	0.000157147	0.00100583	0.000861852	-	0.0053027	-	-
CVD:Hypertension	414	0.00271079	-	-	0.0104427	0.0914715	-	-
CVD:Hypertension:MetS	137	0.000897049	-	0.00491974	0.00345567	0.0302696	-	-
CVD:Hypertension:Obesity	80	0.000523824	0.00335275	-	0.00201791	0.0176757	-	-
CVD:Hypertension:Obesity:MetS	97	0.000635137	0.00406521	0.00348332	0.00244671	0.0214317	-	-
CVD:Hypercholesterolemia	173	0.00113277	-	-	-	0.0382236	-	0.00751782
CVD:Hypercholesterolemia:MetS	166	0.00108694	-	0.00596114	-	0.036677	-	0.00721363
CVD:Hypercholesterolemia:Obesity	<10	<0.007%	<0.04%	-	-	<0.22%	-	<0.04%
CVD:Hypercholesterolemia:Obesity:MetS	54	0.000353581	0.00226311	0.00193917	-	0.0119311	-	0.0023466
CVD:Hypercholesterolemia:Hypertension	103	0.000674424	-	-	0.00259806	0.0227574	-	0.00447593
CVD:Hypercholesterolemia:Hypertension:MetS	1464	0.00958598	-	0.052573	0.0369277	0.323464	-	0.063619
CVD:Hypercholesterolemia:Hypertension:Obesity	<10	<0.007%	<0.04%	-	<0.03%	<0.22%	-	<0.04%
CVD:Hypercholesterolemia:Hypertension:Obesity:MetS	531	0.00347688	0.0222539	0.0190685	0.0133939	0.117322	-	0.0230749
T2D	322	0.00210839	-	-	-	-	0.066474	-
T2D:MetS	182	0.0011917	-	0.00653571	-	-	0.0375723	-
T2D:Obesity	63	0.000412512	0.00264029	-	-	-	0.0130058	-
T2D:Obesity:MetS	236	0.00154528	0.00989062	0.00847488	-	-	0.0487201	-
T2D:Hypertension	163	0.00106729	-	-	0.00411149	-	0.0336499	-
T2D:Hypertension:MetS	346	0.00226554	-	0.012425	0.00872746	-	0.0714286	-
T2D:Hypertension:Obesity	10	6.5478e-05	0.000419094	-	0.000252239	-	0.00206441	-
T2D:Hypertension:Obesity:MetS	620	0.00405964	0.0259838	0.0222645	0.0156388	-	0.127993	-
T2D:Hypercholesterolemia	48	0.000314295	-	-	-	-	0.00990917	0.00208587
T2D:Hypercholesterolemia:MetS	302	0.00197744	-	0.010845	-	-	0.0623452	0.0131236
T2D:Hypercholesterolemia:Obesity	<10	<0.007%	<0.04%	-	-	-	<0.21%	<0.04%
T2D:Hypercholesterolemia:Obesity:MetS	191	0.00125063	0.00800469	0.00685891	-	-	0.0394302	0.00830002
T2D:Hypercholesterolemia:Hypertension	28	0.000183338	-	-	0.000706268	-	0.00578035	0.00121676
T2D:Hypercholesterolemia:Hypertension:MetS	810	0.00530372	-	0.0290875	0.0204313	-	0.167217	0.035199
T2D:Hypercholesterolemia:Hypertension:Obesity	0	0	0	-	0	-	0	0
T2D:Hypercholesterolemia:Hypertension:Obesity:MetS	790	0.00517276	0.0331084	0.0283693	0.0199269	-	0.163088	0.0343299
T2D:CVD	<10	<0.007%	-	-	-	<0.22%	<0.21%	-
T2D:CVD:MetS	<10	<0.007%	-	<0.04	-	<0.22%	<0.21%	-
T2D:CVD:Obesity	<10	<0.007%	<0.04%	-	-	<0.22%	<0.21%	-
T2D:CVD:Obesity:MetS	<10	<0.007%	<0.04%	<0.04	-	<0.22%	<0.21%	-
T2D:CVD:Hypertension	11	7.20258e-05	-	-	0.000277462	0.0024304	0.00227085	-
T2D:CVD:Hypertension:MetS	30	0.000196434	-	0.00107732	0.000756716	0.00662837	0.00619323	-
T2D:CVD:Hypertension:Obesity	0	0	0	-	0	0	0	-
T2D:CVD:Hypertension:Obesity:MetS	51	0.000333938	0.00213738	0.00183144	0.00128642	0.0112682	0.0105285	-
T2D:CVD:Hypercholesterolemia	<10	<0.007%	-	-	-	<0.22%	<0.21%	<0.04%
T2D:CVD:Hypercholesterolemia:MetS	24	0.000157147	-	0.000861852	-	0.0053027	0.00495458	0.00104293
T2D:CVD:Hypercholesterolemia:Obesity	0	0	0	-	-	0	0	0
T2D:CVD:Hypercholesterolemia:Obesity:MetS	15	9.8217e-05	0.000628641	0.000538658	-	0.00331418	0.00309661	0.000651834
T2D:CVD:Hypercholesterolemia:Hypertension	<10	<0.007%	-	-	<0.03%	<0.22%	<0.21%	<0.04%
T2D:CVD:Hypercholesterolemia:Hypertension:MetS	319	0.00208875	-	0.0114555	0.00804641	0.0704817	0.0658547	0.0138623
T2D:CVD:Hypercholesterolemia:Hypertension:Obesity	0	0	0	-	0	0	0	0
T2D:CVD:Hypercholesterolemia:Hypertension:Obesity:MetS	259	0.00169588	0.0108545	0.00930082	0.00653298	0.0572249	0.0534682	0.011255
Abbreviations: CVD, any cardiovascular disease; MetS, Metabolic Syndrome; T2D, Type 2 Diabetes.

## Sheet: Table S2
Table S2. Familial aggregation and coaggregation of cardiometabolic disorders (N=152,723).
Phenotype	Phenotype of First Degree Relatives	λFDR	Lower 95% CI	Upper 95% CI	P-value	Phenotype of Spouse	λSpouse	Lower 95% CI	Upper 95% CI	P-value
Any Cardiometabolic Disorder	Any Cardiometabolic Disorder	1.11645	1.10193	1.12894	6.91062e-70	Any Cardiometabolic Disorder	1.09806	1.08174	1.11374	5.46997e-36
	Any Cardiovascular Disease	1.14675	1.09954	1.19245	5.92014e-11	Any Cardiovascular Disease	1.11891	1.07337	1.16501	8.89174e-08
	Hypertension	1.13135	1.11422	1.1475	3.54155e-60	Hypertension	1.10256	1.08413	1.12075	1.43993e-30
	Hypercholesterolemia	1.13216	1.11037	1.15353	4.60074e-37	Hypercholesterolemia	1.04846	1.02723	1.07058	6.55892e-06
	Metabolic Syndrome	1.22584	1.20376	1.24545	3.34568e-120	Metabolic Syndrome	1.18155	1.15704	1.20336	2.34545e-61
	Obesity	1.3195	1.29406	1.34444	1.12384e-177	Obesity	1.31669	1.28494	1.34729	4.56469e-114
	Type 2 Diabetes	1.28472	1.23473	1.3354	6.91485e-36	Type 2 Diabetes	1.20944	1.16243	1.25826	5.07732e-21
Any Cardiovascular Disease	Any Cardiometabolic Disorder	1.14749	1.10513	1.19146	7.51652e-13	Any Cardiometabolic Disorder	1.05519	1.01627	1.09561	0.00508514
	Any Cardiovascular Disease	1.52621	1.26309	1.84415	1.19181e-05	Any Cardiovascular Disease	1.17122	0.971754	1.41162	0.0970814
	Hypertension	1.18428	1.12511	1.24655	9.91499e-11	Hypertension	1.05916	1.0097	1.11103	0.0184807
	Hypercholesterolemia	1.21614	1.13425	1.30395	3.7611e-08	Hypercholesterolemia	1.08234	1.01678	1.15212	0.0130642
	Metabolic Syndrome	1.28515	1.20937	1.36568	5.94323e-16	Metabolic Syndrome	1.19232	1.12307	1.26584	8.32073e-09
	Obesity	1.27612	1.19477	1.36301	4.02546e-13	Obesity	1.30415	1.21137	1.40403	1.75434e-12
	Type 2 Diabetes	1.22095	1.03758	1.43673	0.0162024	Type 2 Diabetes	1.36012	1.19893	1.54299	1.76288e-06
Hypertension	Any Cardiometabolic Disorder	1.1261	1.10969	1.14276	1.38319e-56	Any Cardiometabolic Disorder	1.08426	1.06728	1.10152	9.82108e-24
	Any Cardiovascular Disease	1.17394	1.11142	1.23997	9.29285e-09	Any Cardiovascular Disease	1.12036	1.06347	1.18029	1.91717e-05
	Hypertension	1.22889	1.20384	1.25446	1.16141e-85	Hypertension	1.12314	1.09735	1.14953	1.13804e-22
	Hypercholesterolemia	1.04535	1.01905	1.07234	0.000647525	Hypercholesterolemia	1.0561	1.03085	1.08196	9.82283e-06
	Metabolic Syndrome	1.21166	1.18492	1.23901	8.74208e-64	Metabolic Syndrome	1.16365	1.13646	1.19149	3.32701e-36
	Obesity	1.21748	1.188	1.24768	8.23459e-56	Obesity	1.24452	1.20921	1.28087	3.69288e-50
	Type 2 Diabetes	1.18981	1.12707	1.25604	3.21547e-10	Type 2 Diabetes	1.228	1.16792	1.29117	1.01121e-15
Hypercholesterolemia	Any Cardiometabolic Disorder	1.13715	1.11602	1.15869	4.00278e-41	Any Cardiometabolic Disorder	1.0153	0.995763	1.03522	0.1256
	Any Cardiovascular Disease	1.2474	1.16138	1.3398	1.33269e-09	Any Cardiovascular Disease	1.12962	1.05586	1.20853	0.00040375
	Hypertension	1.08321	1.05612	1.11098	6.13848e-10	Hypertension	1.03087	1.00659	1.05573	0.0124044
	Hypercholesterolemia	1.53767	1.4867	1.59039	4.06679e-138	Hypercholesterolemia	1.03729	0.995446	1.08089	0.0813894
	Metabolic Syndrome	1.26185	1.22526	1.29954	4.04003e-54	Metabolic Syndrome	1.08673	1.05271	1.12186	2.97677e-07
	Obesity	1.13267	1.09606	1.1705	1.07369e-13	Obesity	1.11292	1.07013	1.15741	8.84644e-08
	Type 2 Diabetes	1.24345	1.15672	1.33668	3.48743e-09	Type 2 Diabetes	1.12065	1.04494	1.20184	0.00141336
Metabolic Syndrome	Any Cardiometabolic Disorder	1.15532	1.13559	1.17539	1.17565e-60	Any Cardiometabolic Disorder	1.11457	1.09389	1.13563	7.11639e-30
	Any Cardiovascular Disease	1.25154	1.17294	1.3354	1.20073e-11	Any Cardiovascular Disease	1.26419	1.18489	1.3488	1.31308e-12
	Hypertension	1.15647	1.13046	1.18308	5.42731e-36	Hypertension	1.12762	1.10162	1.15425	6.17091e-24
	Hypercholesterolemia	1.18853	1.15334	1.22481	2.04521e-29	Hypercholesterolemia	1.07904	1.0448	1.11439	3.75494e-06
	Metabolic Syndrome	1.4337	1.39272	1.47588	5.83221e-131	Metabolic Syndrome	1.29506	1.24985	1.34191	3.8309e-46
	Obesity	1.40474	1.36501	1.44562	2.8745e-119	Obesity	1.45831	1.40961	1.50869	4.25554e-105
	Type 2 Diabetes	1.60751	1.51741	1.70295	1.55221e-58	Type 2 Diabetes	1.41106	1.32501	1.50271	7.73064e-27
Obesity	Any Cardiometabolic Disorder	1.13348	1.11124	1.15617	2.88708e-35	Any Cardiometabolic Disorder	1.22689	1.19838	1.25607	3.6264e-65
	Any Cardiovascular Disease	1.12967	1.05223	1.21281	0.00076537	Any Cardiovascular Disease	1.33412	1.23482	1.44142	2.7848e-13
	Hypertension	1.0757	1.04846	1.10364	2.44676e-08	Hypertension	1.19804	1.16394	1.23314	1.41142e-34
	Hypercholesterolemia	1.00996	0.975797	1.04533	0.572316	Hypercholesterolemia	1.10827	1.06549	1.15276	3.07952e-07
	Metabolic Syndrome	1.28032	1.24319	1.31857	7.81681e-61	Metabolic Syndrome	1.44538	1.39721	1.49521	1.14302e-100
	Obesity	1.84955	1.78964	1.91147	2.53381e-293	Obesity	1.91707	1.83222	2.00585	1.16191e-174
	Type 2 Diabetes	1.48482	1.39491	1.58051	2.48008e-35	Type 2 Diabetes	1.58638	1.46996	1.71202	1.76955e-32
Type 2 Diabetes	Any Cardiometabolic Disorder	1.16575	1.12364	1.20944	3.0879e-16	Any Cardiometabolic Disorder	1.08477	1.04481	1.12627	2.14919e-05
	Any Cardiovascular Disease	1.04487	0.888697	1.2285	0.595124	Any Cardiovascular Disease	1.33045	1.17344	1.50847	8.34409e-06
	Hypertension	1.09918	1.04243	1.15902	0.000471598	Hypertension	1.11291	1.06214	1.1661	7.10985e-06
	Hypercholesterolemia	1.09713	1.0203	1.17975	0.0123349	Hypercholesterolemia	1.0575	0.990548	1.12898	0.0938595
	Metabolic Syndrome	1.46592	1.38714	1.54917	5.92663e-42	Metabolic Syndrome	1.28625	1.21349	1.36338	2.38868e-17
	Obesity	1.49291	1.40817	1.58275	3.50064e-41	Obesity	1.47727	1.37367	1.58868	7.11503e-26
	Type 2 Diabetes	2.47715	2.1471	2.85793	1.71134e-35	Type 2 Diabetes	1.34524	1.13387	1.59602	0.000672702
Abbreviation: CI, confidence Interval; FDR, first-degreee relatives.
Note: Model were adjusted for age, age2, and sex.

## Sheet: Table S3
Table S3. Familial aggregation and coaggregation of cardiometabolic disorders using extended definition of cardiovascular diseases (N=152,723).
Phenotype	Phenotype of First Degree Relatives	λFDR	Lower 95% CI	Upper 95% CI	P-value	Phenotype of Spouse	λSpouse	Lower 95% CI	Upper 95% CI	P-value
Any Cardiometabolic Disorder	Any Cardiometabolic Disorder	1.09243	1.08042	1.10457	2.19625e-55	Any Cardiometabolic Disorder	1.07216	1.05768	1.08684	9.72264e-24
	Any Cardiovascular Disease	1.06315	1.04148	1.08526	5.54597e-09	Any Cardiovascular Disease	1.03785	1.01325	1.06304	0.00239843
	Hypertension	1.11693	1.10143	1.13264	2.93267e-54	Hypertension	1.09002	1.07288	1.10743	1.547e-26
	Hypercholesterolemia	1.11457	1.09463	1.13488	5.26054e-32	Hypercholesterolemia	1.03571	1.01527	1.05657	0.000559342
	Metabolic Syndrome	1.20226	1.18304	1.22179	3.65992e-111	Metabolic Syndrome	1.15779	1.13621	1.17978	1.35151e-52
	Obesity	1.2865	1.26331	1.31012	3.3193e-162	Obesity	1.28069	1.25187	1.31017	1.01889e-100
	Type 2 Diabetes	1.24795	1.20203	1.29563	5.22745e-31	Type 2 Diabetes	1.18394	1.13958	1.23003	4.47535e-18
Any Cardiovascular Disease	Any Cardiometabolic Disorder	1.071	1.04956	1.09288	2.96371e-11	Any Cardiometabolic Disorder	1.03943	1.01619	1.0627	0.000926262
	Any Cardiovascular Disease	1.21599	1.15561	1.27953	5.23852e-14	Any Cardiovascular Disease	1.08054	1.01262	1.15302	0.0193562
	Hypertension	1.07125	1.04196	1.10137	1.1379e-06	Hypertension	1.04593	1.01552	1.07726	0.00285871
	Hypercholesterolemia	1.0594	1.02156	1.09864	0.00187596	Hypercholesterolemia	1.059	1.01855	1.10106	0.00391634
	Metabolic Syndrome	1.12043	1.08423	1.15785	1.1574e-11	Metabolic Syndrome	1.11585	1.07505	1.15854	8.01544e-09
	Obesity	1.11446	1.07397	1.15647	9.50355e-09	Obesity	1.16094	1.1088	1.21553	1.94721e-10
	Type 2 Diabetes	1.09831	1.01298	1.19084	0.0230629	Type 2 Diabetes	1.15552	1.0632	1.25586	0.000667859
Hypertension	Any Cardiovascular Disease	1.06854	1.03866	1.09929	4.64118e-06	Any Cardiovascular Disease	1.03961	1.00837	1.07182	0.0125728
Hypercholesterolemia		1.07002	1.03039	1.11118	0.000440069		1.02528	0.985105	1.0671	0.220886
Metabolic Syndrome		1.0799	1.04363	1.11744	1.03648e-05		1.09915	1.05775	1.14216	1.38837e-06
Obesity		1.00793	0.969231	1.04818	0.692526		1.13447	1.08274	1.18867	1.16668e-07
Type 2 Diabetes		0.997327	0.920307	1.08079	0.947964		1.08341	1.00025	1.17348	0.0493007
Abbreviation: CI, confidence Interval; FDR, first-degreee relatives.
Note: Model were adjusted for age, age2, and sex.

## Sheet: Table S4
Table S4. Variance component estimates (N=162,416).
No.	Phenotype	n	Heritability (h2)		Shared Environment (c2)		Unique Environment (e2)
			Estimate	Standard Error	Estimate	Standard Error	Estimate	Standard Error
1	HDL Cholesterol	155854	0.500724	0.00780503	0.0579895	0.00442139	0.441286	0.0082912
2	Apolipoprotein B	42090	0.476023	0.0189769	0.0243065	0.010413	0.499671	0.0219328
3	HbA1c	154973	0.44	0.00816963	0.07	0.00469685	0.5	0.00856755
4	BMI	162277	0.419175	0.00756084	0.167546	0.00461296	0.413279	0.0075785
5	Leukocyte Count	155446	0.414519	0.00831491	0.0706913	0.00461657	0.514789	0.00889667
6	Apolipoprotein A	42103	0.402416	0.0190009	0.112832	0.0107738	0.484752	0.0213507
7	LDL Cholesterol	155799	0.398514	0.00807475	0.0340784	0.00450283	0.567408	0.0088863
8	Triglyceride	155596	0.394249	0.00821786	0.0262522	0.00448514	0.579499	0.00861635
9	Total Cholesterol	155848	0.382526	0.0080578	0.0350595	0.00450904	0.582415	0.00883489
10	Waist circumference	162276	0.352731	0.00759629	0.173405	0.00468193	0.473864	0.00762859
11	Diastolic Blood Pressure	162301	0.33008	0.00779557	0.0500204	0.00449684	0.619899	0.00826439
12	Systolic Blood Pressure	162302	0.324468	0.00771281	0.0754923	0.00450608	0.60004	0.00807478
13	Fasting Blood Glucose	151684	0.33	0.00850122	0.07	0.00499543	0.6	0.00912793
14	Skin Autofluoresence	83050	0.289625	0.0128072	0.181645	0.00784882	0.52873	0.0144481
15	C-reactive Protein	49902	0.25719	0.0179055	0.045119	0.0100835	0.697691	0.0203621
Abbreviations: BMI, body mass index; CRP, c-reactive protein; HbA1c, glycated haemoglobin; HDL, high-density lipoprotein; LDL, low-density lipoprotein.
Note: Model were adjusted for age, age2, and sex.

## Sheet: Table S5
Table S5. Phenotypic, genetic and environmental correlation of cardiometabolic traits (N=162,416)
Phenotype 1	Phenotype 2	Phenotypic Correlation (rP)	SE	P-value	Genetic Correlation (rG)	SE	P-value	Environmental Correlation (rE)	SE	P-value
Skin Autofluorescence	Apolipoprotein A	-0.0417174	0.00564042	< 2.2e-16	-0.115193	0.0354264	0.000658253	-0.19867	0.0558152	0.000258544
Skin Autofluorescence	Apolipoprotein B	0.0379561	0.00560104	< 2.2e-16	0.0952211	0.032439	0.00178658	0.14447	0.122015	0.118859
Skin Autofluorescence	BMI	0.0509744	0.00351528	< 2.2e-16	0.206897	0.0204409	< 2.2e-16	0.252883	0.0267538	< 2.2e-16
Skin Autofluorescence	Total Cholesterol	0.00295581	0.00352518	< 2.2e-16	-4.2315e-05	0.0211849	0.49908	-0.0369309	0.0564221	0.257727
Skin Autofluorescence	Waist Circumference	0.0734753	0.00350379	< 2.2e-16	0.207374	0.0220397	< 2.2e-16	0.310828	0.0263798	< 2.2e-16
Skin Autofluorescence	Diastolic Blood Pressure	0.0471319	0.00350035	< 2.2e-16	0.132929	0.0227144	3.47647e-09	0.229072	0.0478898	1.09819e-06
Skin Autofluorescence	Fasting Blood Glucose	0.0370396	0.00359091	< 2.2e-16	0.129773	0.0237279	2.79269e-08	0.208153	0.0438517	1.56901e-06
Skin Autofluorescence	HbA1c	0.0613611	0.00359309	< 2.2e-16	0.0790653	0.0200186	4.71806e-05	0.158921	0.0439184	0.000196529
Skin Autofluorescence	HDL Cholesterol	-0.0765799	0.0035158	< 2.2e-16	-0.120739	0.0185993	5.4957e-11	-0.44571	0.0452	< 2.2e-16
Skin Autofluorescence	CRP	0.097442	0.00503739	< 2.2e-16	0.197024	0.0385818	2.80372e-07	0.286564	0.0808123	0.000179461
Skin Autofluorescence	LDL Cholesterol	0.0056647	0.0035311	< 2.2e-16	0.0139723	0.0208168	0.250979	0.0661457	0.0574383	0.12687
Skin Autofluorescence	Leukocyte count	0.1472	0.00343992	< 2.2e-16	0.21044	0.020108	< 2.2e-16	0.408875	0.0394217	< 2.2e-16
Skin Autofluorescence	Systolic Blood Pressure	0.061789	0.00350972	< 2.2e-16	0.174444	0.0227182	1.10467e-14	0.312434	0.0389452	6.10623e-16
Skin Autofluorescence	Triglyceride	0.0743482	0.00350663	< 2.2e-16	0.131804	0.0209747	3.0673e-10	0.492214	0.0737267	2.87548e-14
Apolipoprotein A	Skin Autofluorescence	-0.0417174	0.00564042	< 2.2e-16	-0.115193	0.0354264	0.000658253	-0.19867	0.0558152	0.000258544
Apolipoprotein A	Apolipoprotein B	-0.0400688	0.00495671	< 2.2e-16	-0.122927	0.0275088	3.57421e-06	0.0590669	0.142053	0.33853
Apolipoprotein A	BMI	-0.244599	0.00461407	< 2.2e-16	-0.239957	0.0234147	< 2.2e-16	-0.402634	0.0475822	9.21485e-15
Apolipoprotein A	Total Cholesterol	0.214104	0.00464874	< 2.2e-16	0.183115	0.0247882	2.28817e-13	0.221955	0.0998908	0.0162475
Apolipoprotein A	Waist Circumference	-0.252415	0.00458494	< 2.2e-16	-0.255415	0.0252093	< 2.2e-16	-0.412356	0.0466386	6.10623e-16
Apolipoprotein A	Diastolic Blood Pressure	-0.0377641	0.00496365	< 2.2e-16	-0.138479	0.0279661	4.42632e-07	-0.0577462	0.0898018	0.265878
Apolipoprotein A	Fasting Blood Glucose	-0.103563	0.00501963	< 2.2e-16	-0.124617	0.0288056	9.8892e-06	-0.111778	0.0808923	0.0910101
Apolipoprotein A	HbA1c	-0.120743	0.0048113	< 2.2e-16	-0.151442	0.0236356	7.62759e-11	-0.466621	0.0801462	2.80796e-09
Apolipoprotein A	HDL Cholesterol	0.795188	0.00159572	< 2.2e-16	0.880111	0.00790661	< 2.2e-16	0.608918	0.0380943	< 2.2e-16
Apolipoprotein A	CRP	-0.125051	0.00546852	< 2.2e-16	-0.179205	0.0377062	1.73465e-06	-0.462206	0.116578	2.84835e-05
Apolipoprotein A	LDL Cholesterol	-0.0185089	0.0049599	< 2.2e-16	-0.100545	0.0255855	4.28289e-05	-0.000821785	0.108725	0.496935
Apolipoprotein A	Leukocyte count	-0.098317	0.00484937	< 2.2e-16	-0.125783	0.0249945	3.04953e-07	-0.121839	0.0745859	0.0544129
Apolipoprotein A	Systolic Blood Pressure	-0.0353451	0.00495786	< 2.2e-16	-0.102999	0.0279372	0.000106551	-0.193403	0.0729217	0.0043611
Apolipoprotein A	Triglyceride	-0.118465	0.00484413	< 2.2e-16	-0.246337	0.0253566	< 2.2e-16	-0.278684	0.122128	0.0122039
Apolipoprotein B	Skin Autofluorescence	0.0379561	0.00560104	< 2.2e-16	0.0952211	0.032439	0.00178658	0.14447	0.122015	0.11886
Apolipoprotein B	Apolipoprotein A	-0.0400688	0.00495671	< 2.2e-16	-0.122927	0.0275088	3.57421e-06	0.0590669	0.142053	0.338527
Apolipoprotein B	BMI	0.192222	0.00474115	< 2.2e-16	0.161096	0.021858	3.71703e-13	0.503871	0.123518	9.26212e-07
Apolipoprotein B	Total Cholesterol	0.83638	0.00128127	< 2.2e-16	0.854589	0.00673095	< 2.2e-16	0.521608	0.0778897	0.000127311
Apolipoprotein B	Waist Circumference	0.19311	0.00473018	< 2.2e-16	0.191436	0.0236953	2.22045e-15	0.526295	0.126415	2.39911e-07
Apolipoprotein B	Diastolic Blood Pressure	0.128456	0.00487772	< 2.2e-16	0.105749	0.0251269	1.66207e-05	-0.00393421	0.196724	0.492201
Apolipoprotein B	Fasting Blood Glucose	0.115956	0.0049992	< 2.2e-16	0.0954388	0.0263801	0.000173693	0.540947	0.192334	0.00116609
Apolipoprotein B	HbA1c	0.100516	0.00484739	< 2.2e-16	0.127248	0.0218202	2.14752e-09	-0.285042	0.191004	0.0480347
Apolipoprotein B	HDL Cholesterol	-0.246209	0.0045961	< 2.2e-16	-0.303124	0.0192098	< 2.2e-16	-0.410128	0.16865	0.0100742
Apolipoprotein B	CRP	0.14472	0.00541052	< 2.2e-16	0.0749106	0.0347793	0.0165404	0.842605	0.269593	0.000217852
Apolipoprotein B	LDL Cholesterol	0.908314	0.000723333	< 2.2e-16	0.93977	0.00375173	< 2.2e-16	0.810359	0.0353311	6.03826e-11
Apolipoprotein B	Leukocyte count	0.153808	0.00476983	< 2.2e-16	0.133251	0.0225813	3.1429e-09	0.691183	0.181909	3.97919e-06
Apolipoprotein B	Systolic Blood Pressure	0.146729	0.00483734	< 2.2e-16	0.172608	0.0247249	2.33108e-12	-0.102082	0.161613	0.258372
Apolipoprotein B	Triglyceride	0.520275	0.00341713	< 2.2e-16	0.567189	0.0167389	< 2.2e-16	0.260323	0.229167	0.169957
BMI	Skin Autofluorescence	0.0509744	0.00351528	< 2.2e-16	0.206897	0.0204409	< 2.2e-16	0.252883	0.0267538	< 2.2e-16
BMI	Apolipoprotein A	-0.244599	0.00461407	< 2.2e-16	-0.239957	0.0234147	< 2.2e-16	-0.402634	0.0475822	9.21485e-15
BMI	Apolipoprotein B	0.192222	0.00474115	< 2.2e-16	0.161096	0.021858	3.71703e-13	0.503871	0.123518	9.26212e-07
BMI	Total Cholesterol	0.0381212	0.00260998	< 2.2e-16	0.0564093	0.0130075	7.13828e-06	-0.0542964	0.0426658	0.105451
BMI	Waist Circumference	0.852601	0.000699431	< 2.2e-16	0.857853	0.00364486	< 2.2e-16	0.981356	0.00383649	< 2.2e-16
BMI	Diastolic Blood Pressure	0.226337	0.00242365	< 2.2e-16	0.229215	0.0132581	< 2.2e-16	0.612103	0.0358153	< 2.2e-16
BMI	Fasting Blood Glucose	0.280402	0.00246402	< 2.2e-16	0.289964	0.0133646	< 2.2e-16	0.813685	0.0327421	< 2.2e-16
BMI	HbA1c	0.12465	0.00262657	< 2.2e-16	0.198344	0.0119959	< 2.2e-16	0.433085	0.0331279	< 2.2e-16
BMI	HDL Cholesterol	-0.365532	0.00227973	< 2.2e-16	-0.287534	0.0103308	< 2.2e-16	-0.742418	0.0275808	< 2.2e-16
BMI	CRP	0.384948	0.00377321	< 2.2e-16	0.4229	0.0228617	< 2.2e-16	0.980608	0.0836796	< 2.2e-16
BMI	LDL Cholesterol	0.104188	0.00258742	< 2.2e-16	0.0993574	0.0126594	4.60743e-15	0.0961048	0.0422781	0.0148337
BMI	Leukocyte count	0.210128	0.00250739	< 2.2e-16	0.22534	0.0121755	< 2.2e-16	0.585942	0.029957	< 2.2e-16
BMI	Systolic Blood Pressure	0.321435	0.00229348	< 2.2e-16	0.29535	0.0128171	< 2.2e-16	0.614662	0.024826	< 2.2e-16
BMI	Triglyceride	0.317705	0.00234629	< 2.2e-16	0.2676	0.0119109	< 2.2e-16	0.90588	0.0647452	< 2.2e-16
Total Cholesterol	Skin Autofluorescence	0.00295581	0.00352518	< 2.2e-16	-4.2315e-05	0.0211849	0.499274	-0.0369309	0.0564221	0.257727
Total Cholesterol	Apolipoprotein A	0.214104	0.00464874	< 2.2e-16	0.183115	0.0247882	2.28817e-13	0.221955	0.0998908	0.0162475
Total Cholesterol	Apolipoprotein B	0.83638	0.00128127	< 2.2e-16	0.854589	0.00673095	< 2.2e-16	0.521608	0.0778897	0.000127312
Total Cholesterol	BMI	0.0381212	0.00260998	< 2.2e-16	0.0564093	0.0130075	7.13827e-06	-0.0542964	0.0426658	0.105452
Total Cholesterol	Waist Circumference	0.0340051	0.00260267	< 2.2e-16	0.0520725	0.0141812	0.000120311	-0.0612863	0.0423051	0.0767376
Total Cholesterol	Diastolic Blood Pressure	0.0501432	0.00258219	< 2.2e-16	0.00679777	0.0146572	0.320349	0.111045	0.074665	0.0708816
Total Cholesterol	Fasting Blood Glucose	0.0513313	0.00266533	< 2.2e-16	0.0100997	0.0153786	0.254826	0.00952122	0.0700064	0.44675
Total Cholesterol	HbA1c	0.102263	0.00263198	< 2.2e-16	0.122084	0.0128072	< 2.2e-16	-0.221554	0.0758044	0.000970932
Total Cholesterol	HDL Cholesterol	0.151276	0.00255346	< 2.2e-16	0.128372	0.0117822	< 2.2e-16	0.364617	0.0684229	1.36405e-07
Total Cholesterol	CRP	0.0242214	0.00449596	< 2.2e-16	-0.0565036	0.0287632	0.0233648	0.31093	0.150417	0.0183487
Total Cholesterol	LDL Cholesterol	0.913039	0.000431453	< 2.2e-16	0.922954	0.00212922	< 2.2e-16	0.893267	0.0170277	1.14853e-13
Total Cholesterol	Leukocyte count	0.0261441	0.00260517	< 2.2e-16	-0.000330183	0.0133269	0.490038	0.106282	0.0635731	0.048529
Total Cholesterol	Systolic Blood Pressure	0.0525537	0.00258295	< 2.2e-16	0.08018	0.0146196	1.78849e-08	-0.0784573	0.062462	0.101809
Total Cholesterol	Triglyceride	0.376113	0.0022288	< 2.2e-16	0.398744	0.0114917	< 2.2e-16	-0.304967	0.139533	0.00381384
Waist Circumference	Skin Autofluorescence	0.0734753	0.00350379	< 2.2e-16	0.207374	0.0220397	< 2.2e-16	0.310828	0.0263798	< 2.2e-16
Waist Circumference	Apolipoprotein A	-0.252415	0.00458494	< 2.2e-16	-0.255415	0.0252093	< 2.2e-16	-0.412356	0.0466386	6.10623e-16
Waist Circumference	Apolipoprotein B	0.19311	0.00473018	< 2.2e-16	0.191436	0.0236953	2.22045e-15	0.526295	0.126415	2.39912e-07
Waist Circumference	BMI	0.852601	0.000699431	< 2.2e-16	0.857853	0.00364486	< 2.2e-16	0.981356	0.00383649	< 2.2e-16
Waist Circumference	Total Cholesterol	0.0340051	0.00260267	< 2.2e-16	0.0520725	0.0141812	0.000120311	-0.0612863	0.0423051	0.0767377
Waist Circumference	Diastolic Blood Pressure	0.226029	0.00241649	< 2.2e-16	0.239834	0.0144509	< 2.2e-16	0.604062	0.0357496	< 2.2e-16
Waist Circumference	Fasting Blood Glucose	0.282022	0.00245917	< 2.2e-16	0.287338	0.0145682	< 2.2e-16	0.793406	0.032047	< 2.2e-16
Waist Circumference	HbA1c	0.136351	0.00261328	< 2.2e-16	0.202375	0.0130336	< 2.2e-16	0.449065	0.0325797	< 2.2e-16
Waist Circumference	HDL Cholesterol	-0.387578	0.00222579	< 2.2e-16	-0.337926	0.0109512	< 2.2e-16	-0.712282	0.0265774	< 2.2e-16
Waist Circumference	CRP	0.370733	0.00382657	< 2.2e-16	0.448683	0.025222	< 2.2e-16	0.874471	0.0650887	< 2.2e-16
Waist Circumference	LDL Cholesterol	0.103408	0.00257955	< 2.2e-16	0.107331	0.0137812	8.32667e-15	0.0784767	0.0419863	0.0364818
Waist Circumference	Leukocyte count	0.221712	0.00248608	< 2.2e-16	0.240476	0.0131806	< 2.2e-16	0.598956	0.0294133	< 2.2e-16
Waist Circumference	Systolic Blood Pressure	0.313174	0.00229862	< 2.2e-16	0.302457	0.0140667	< 2.2e-16	0.666091	0.0252402	< 2.2e-16
Waist Circumference	Triglyceride	0.339167	0.00230148	< 2.2e-16	0.297955	0.0127836	< 2.2e-16	0.862924	0.0610413	< 2.2e-16
Diastolic Blood Pressure	Skin Autofluorescence	0.0471319	0.00350035	< 2.2e-16	0.132929	0.0227144	3.47646e-09	0.229072	0.0478898	1.09819e-06
Diastolic Blood Pressure	Apolipoprotein A	-0.0377641	0.00496365	< 2.2e-16	-0.138479	0.0279661	4.42631e-07	-0.0577462	0.0898018	0.265878
Diastolic Blood Pressure	Apolipoprotein B	0.128456	0.00487772	< 2.2e-16	0.105749	0.0251269	1.66206e-05	-0.00393421	0.196724	0.492212
Diastolic Blood Pressure	BMI	0.226337	0.00242365	< 2.2e-16	0.229215	0.0132581	< 2.2e-16	0.612103	0.0358153	< 2.2e-16
Diastolic Blood Pressure	Total Cholesterol	0.0501432	0.00258219	< 2.2e-16	0.00679777	0.0146572	0.320348	0.111045	0.074665	0.0708817
Diastolic Blood Pressure	Waist Circumference	0.226029	0.00241649	< 2.2e-16	0.239834	0.0144509	< 2.2e-16	0.604062	0.0357496	< 2.2e-16
Diastolic Blood Pressure	Fasting Blood Glucose	0.117508	0.00260664	< 2.2e-16	0.195396	0.0160354	< 2.2e-16	0.450841	0.058744	2.25375e-14
Diastolic Blood Pressure	HbA1c	0.0390141	0.00262762	< 2.2e-16	0.117288	0.0137828	< 2.2e-16	0.218989	0.0586613	0.000102107
Diastolic Blood Pressure	HDL Cholesterol	-0.132136	0.00255574	< 2.2e-16	-0.179889	0.0126111	< 2.2e-16	-0.229377	0.0574075	6.13382e-05
Diastolic Blood Pressure	CRP	0.156316	0.00438223	< 2.2e-16	0.177916	0.0299979	3.8375e-09	0.687355	0.131986	3.68332e-08
Diastolic Blood Pressure	LDL Cholesterol	0.0580051	0.00258201	< 2.2e-16	0.0265537	0.0143484	0.0316227	0.157192	0.0757706	0.0203659
Diastolic Blood Pressure	Leukocyte count	0.117705	0.0025604	< 2.2e-16	0.185589	0.01399	< 2.2e-16	0.376725	0.0537798	3.72025e-12
Diastolic Blood Pressure	Systolic Blood Pressure	0.694538	0.00130707	< 2.2e-16	0.785267	0.00719926	< 2.2e-16	0.932276	0.0204977	< 2.2e-16
Diastolic Blood Pressure	Triglyceride	0.193639	0.00248925	< 2.2e-16	0.219007	0.0139377	< 2.2e-16	0.514803	0.0850493	4.17995e-09
Fasting Blood Glucose	Skin Autofluorescence	0.0370396	0.00359091	< 2.2e-16	0.129773	0.0237279	2.79269e-08	0.208153	0.0438517	1.56901e-06
Fasting Blood Glucose	Apolipoprotein A	-0.103563	0.00501963	< 2.2e-16	-0.124617	0.0288056	9.88922e-06	-0.111778	0.0808923	0.09101
Fasting Blood Glucose	Apolipoprotein B	0.115956	0.0049992	< 2.2e-16	0.0954388	0.0263801	0.000173693	0.540947	0.192334	0.00116608
Fasting Blood Glucose	BMI	0.280402	0.00246402	< 2.2e-16	0.289964	0.0133646	< 2.2e-16	0.813685	0.0327421	< 2.2e-16
Fasting Blood Glucose	Total Cholesterol	0.0513313	0.00266533	< 2.2e-16	0.0100997	0.0153786	0.254825	0.00952122	0.0700064	0.446754
Fasting Blood Glucose	Waist Circumference	0.282022	0.00245917	< 2.2e-16	0.287338	0.0145682	< 2.2e-16	0.793406	0.032047	< 2.2e-16
Fasting Blood Glucose	Diastolic Blood Pressure	0.117508	0.00260664	< 2.2e-16	0.195396	0.0160354	< 2.2e-16	0.450841	0.058744	2.25375e-14
Fasting Blood Glucose	HbA1c	0.317195	0.00239913	< 2.2e-16	0.453151	0.0125575	< 2.2e-16	0.295112	0.0489948	1.13262e-07
Fasting Blood Glucose	HDL Cholesterol	-0.177343	0.00258922	< 2.2e-16	-0.234098	0.0128682	< 2.2e-16	-0.529254	0.0517878	< 2.2e-16
Fasting Blood Glucose	CRP	0.139527	0.00449778	< 2.2e-16	0.165967	0.0312813	1.04733e-07	0.797292	0.135535	1.88364e-11
Fasting Blood Glucose	LDL Cholesterol	0.0713483	0.0026599	< 2.2e-16	0.0468153	0.01503	0.000928766	0.119754	0.0703732	0.0487733
Fasting Blood Glucose	Leukocyte count	0.125097	0.00262343	< 2.2e-16	0.16808	0.0145857	< 2.2e-16	0.509536	0.0496565	< 2.2e-16
Fasting Blood Glucose	Systolic Blood Pressure	0.165173	0.00257588	< 2.2e-16	0.288834	0.0157046	< 2.2e-16	0.443132	0.0458788	< 2.2e-16
Fasting Blood Glucose	Triglyceride	0.19213	0.00255665	< 2.2e-16	0.247167	0.0144662	< 2.2e-16	0.551768	0.0790053	6.40099e-12
HbA1c	Skin Autofluorescence	0.0613611	0.00359309	< 2.2e-16	0.0790653	0.0200186	4.71806e-05	0.158921	0.0439184	0.000196529
HbA1c	Apolipoprotein A	-0.120743	0.0048113	< 2.2e-16	-0.151442	0.0236356	7.6276e-11	-0.466621	0.0801462	2.80796e-09
HbA1c	Apolipoprotein B	0.100516	0.00484739	< 2.2e-16	0.127248	0.0218202	2.14752e-09	-0.285042	0.191004	0.0480347
HbA1c	BMI	0.12465	0.00262657	< 2.2e-16	0.198344	0.0119959	< 2.2e-16	0.433085	0.0331279	< 2.2e-16
HbA1c	Total Cholesterol	0.102263	0.00263198	< 2.2e-16	0.122084	0.0128072	< 2.2e-16	-0.221554	0.0758044	0.000970932
HbA1c	Waist Circumference	0.136351	0.00261328	< 2.2e-16	0.202375	0.0130336	< 2.2e-16	0.449065	0.0325797	< 2.2e-16
HbA1c	Diastolic Blood Pressure	0.0390141	0.00262762	< 2.2e-16	0.117288	0.0137828	< 2.2e-16	0.218989	0.0586613	0.000102107
HbA1c	Fasting Blood Glucose	0.317195	0.00239913	< 2.2e-16	0.453151	0.0125575	< 2.2e-16	0.295112	0.0489948	1.13262e-07
HbA1c	HDL Cholesterol	-0.100094	0.00264004	< 2.2e-16	-0.102757	0.0112088	< 2.2e-16	-0.537259	0.0542039	< 2.2e-16
HbA1c	CRP	0.105469	0.00450117	< 2.2e-16	0.163788	0.0265991	5.21418e-10	0.380889	0.118812	0.000608939
HbA1c	LDL Cholesterol	0.104773	0.00263209	< 2.2e-16	0.12507	0.0125455	< 2.2e-16	-0.0835239	0.0735203	0.125235
HbA1c	Leukocyte count	0.134514	0.00260575	< 2.2e-16	0.156614	0.012289	< 2.2e-16	0.353423	0.0479809	1.16951e-12
HbA1c	Systolic Blood Pressure	0.0534748	0.00262976	< 2.2e-16	0.177657	0.0138056	< 2.2e-16	0.154568	0.0469683	0.000570375
HbA1c	Triglyceride	0.1169	0.00260717	< 2.2e-16	0.156884	0.0126043	< 2.2e-16	0.149503	0.0783463	0.0323017
HDL Cholesterol	Skin Autofluorescence	-0.0765799	0.0035158	< 2.2e-16	-0.120739	0.0185993	5.4957e-11	-0.44571	0.0452	< 2.2e-16
HDL Cholesterol	Apolipoprotein A	0.795188	0.00159572	< 2.2e-16	0.880111	0.00790661	< 2.2e-16	0.608918	0.0380943	< 2.2e-16
HDL Cholesterol	Apolipoprotein B	-0.246209	0.0045961	< 2.2e-16	-0.303124	0.0192098	< 2.2e-16	-0.410128	0.16865	0.0100742
HDL Cholesterol	BMI	-0.365532	0.00227973	< 2.2e-16	-0.287534	0.0103308	< 2.2e-16	-0.742418	0.0275808	< 2.2e-16
HDL Cholesterol	Total Cholesterol	0.151276	0.00255346	< 2.2e-16	0.128372	0.0117822	< 2.2e-16	0.364617	0.0684229	1.36404e-07
HDL Cholesterol	Waist Circumference	-0.387578	0.00222579	< 2.2e-16	-0.337926	0.0109512	< 2.2e-16	-0.712282	0.0265774	< 2.2e-16
HDL Cholesterol	Diastolic Blood Pressure	-0.132136	0.00255574	< 2.2e-16	-0.179889	0.0126111	< 2.2e-16	-0.229377	0.0574075	6.13384e-05
HDL Cholesterol	Fasting Blood Glucose	-0.177343	0.00258922	< 2.2e-16	-0.234098	0.0128682	< 2.2e-16	-0.529254	0.0517878	< 2.2e-16
HDL Cholesterol	HbA1c	-0.100094	0.00264004	< 2.2e-16	-0.102757	0.0112088	< 2.2e-16	-0.537259	0.0542039	< 2.2e-16
HDL Cholesterol	CRP	-0.246162	0.00420013	< 2.2e-16	-0.212549	0.0234531	< 2.2e-16	-0.88461	0.127429	3.67484e-14
HDL Cholesterol	LDL Cholesterol	-0.0911049	0.00259391	< 2.2e-16	-0.167961	0.0115742	< 2.2e-16	0.165654	0.0757685	0.011592
HDL Cholesterol	Leukocyte count	-0.241387	0.00247115	< 2.2e-16	-0.225544	0.0110634	< 2.2e-16	-0.710011	0.0460629	< 2.2e-16
HDL Cholesterol	Systolic Blood Pressure	-0.156405	0.00253888	< 2.2e-16	-0.193648	0.0126336	< 2.2e-16	-0.359298	0.0463421	6.68354e-14
HDL Cholesterol	Triglyceride	-0.470485	0.00202975	< 2.2e-16	-0.531693	0.00897384	< 2.2e-16	-0.780572	0.0623218	< 2.2e-16
CRP	Skin Autofluorescence	0.097442	0.00503739	< 2.2e-16	0.197024	0.0385818	2.80374e-07	0.286564	0.0808123	0.000179462
CRP	Apolipoprotein A	-0.125051	0.00546852	< 2.2e-16	-0.179205	0.0377062	1.73465e-06	-0.462206	0.116578	2.84835e-05
CRP	Apolipoprotein B	0.14472	0.00541052	< 2.2e-16	0.0749106	0.0347793	0.0165404	0.842605	0.269593	0.000217852
CRP	BMI	0.384948	0.00377321	< 2.2e-16	0.4229	0.0228617	< 2.2e-16	0.980608	0.0836796	< 2.2e-16
CRP	Total Cholesterol	0.0242214	0.00449596	< 2.2e-16	-0.0565036	0.0287632	0.0233648	0.31093	0.150417	0.0183487
CRP	Waist Circumference	0.370733	0.00382657	< 2.2e-16	0.448683	0.025222	< 2.2e-16	0.874471	0.0650887	< 2.2e-16
CRP	Diastolic Blood Pressure	0.156316	0.00438223	< 2.2e-16	0.177916	0.0299979	3.83749e-09	0.687355	0.131986	3.68331e-08
CRP	Fasting Blood Glucose	0.139527	0.00449778	< 2.2e-16	0.165967	0.0312813	1.04733e-07	0.797292	0.135535	1.88363e-11
CRP	HbA1c	0.105469	0.00450117	< 2.2e-16	0.163788	0.0265991	5.21416e-10	0.380889	0.118812	0.00060894
CRP	HDL Cholesterol	-0.246162	0.00420013	< 2.2e-16	-0.212549	0.0234531	< 2.2e-16	-0.88461	0.127429	3.67484e-14
CRP	LDL Cholesterol	0.0480599	0.00451148	< 2.2e-16	-0.0239333	0.0283629	0.198564	0.427724	0.154178	0.00244981
CRP	Leukocyte count	0.339457	0.00392063	< 2.2e-16	0.378769	0.0239035	< 2.2e-16	0.834086	0.101062	5.55112e-16
CRP	Systolic Blood Pressure	0.188139	0.00433684	< 2.2e-16	0.206473	0.0296136	6.37351e-12	0.752251	0.112481	1.15796e-13
CRP	Triglyceride	0.246476	0.00420046	< 2.2e-16	0.18165	0.0271659	1.09877e-10	0.837082	0.118189	7.32889e-10
LDL Cholesterol	Skin Autofluorescence	0.0056647	0.0035311	< 2.2e-16	0.0139723	0.0208168	0.250979	0.0661457	0.0574383	0.12687
LDL Cholesterol	Apolipoprotein A	-0.0185089	0.0049599	< 2.2e-16	-0.100545	0.0255855	4.2829e-05	-0.000821785	0.108725	0.49711
LDL Cholesterol	Apolipoprotein B	0.908314	0.000723333	< 2.2e-16	0.93977	0.00375173	< 2.2e-16	0.810359	0.0353311	6.03826e-11
LDL Cholesterol	BMI	0.104188	0.00258742	< 2.2e-16	0.0993574	0.0126594	4.60743e-15	0.0961048	0.0422781	0.0148338
LDL Cholesterol	Total Cholesterol	0.913039	0.000431453	< 2.2e-16	0.922954	0.00212922	< 2.2e-16	0.893267	0.0170277	1.14853e-13
LDL Cholesterol	Waist Circumference	0.103408	0.00257955	< 2.2e-16	0.107331	0.0137812	8.32667e-15	0.0784767	0.0419863	0.0364818
LDL Cholesterol	Diastolic Blood Pressure	0.0580051	0.00258201	< 2.2e-16	0.0265537	0.0143484	0.0316227	0.157192	0.0757706	0.0203659
LDL Cholesterol	Fasting Blood Glucose	0.0713483	0.0026599	< 2.2e-16	0.0468153	0.01503	0.000928767	0.119754	0.0703732	0.0487734
LDL Cholesterol	HbA1c	0.104773	0.00263209	< 2.2e-16	0.12507	0.0125455	< 2.2e-16	-0.0835239	0.0735203	0.125236
LDL Cholesterol	HDL Cholesterol	-0.0911049	0.00259391	< 2.2e-16	-0.167961	0.0115742	< 2.2e-16	0.165654	0.0757685	0.0115921
LDL Cholesterol	CRP	0.0480599	0.00451148	< 2.2e-16	-0.0239333	0.0283629	0.198564	0.427724	0.154178	0.00244981
LDL Cholesterol	Leukocyte count	0.0479442	0.00260343	< 2.2e-16	0.024998	0.0130567	0.0276415	0.225186	0.0646773	0.000262219
LDL Cholesterol	Systolic Blood Pressure	0.0656684	0.00258089	< 2.2e-16	0.0942143	0.0143111	2.07178e-11	-0.00754356	0.0625346	0.452021
LDL Cholesterol	Triglyceride	0.343031	0.00229193	< 2.2e-16	0.408742	0.0114108	< 2.2e-16	-0.255191	0.132251	0.0119754
Leukocyte count	Skin Autofluorescence	0.1472	0.00343992	< 2.2e-16	0.21044	0.020108	< 2.2e-16	0.408875	0.0394217	< 2.2e-16
Leukocyte count	Apolipoprotein A	-0.098317	0.00484937	< 2.2e-16	-0.125783	0.0249945	3.04954e-07	-0.121839	0.0745859	0.0544129
Leukocyte count	Apolipoprotein B	0.153808	0.00476983	< 2.2e-16	0.133251	0.0225813	3.1429e-09	0.691183	0.181909	3.97919e-06
Leukocyte count	BMI	0.210128	0.00250739	< 2.2e-16	0.22534	0.0121755	< 2.2e-16	0.585942	0.029957	< 2.2e-16
Leukocyte count	Total Cholesterol	0.0261441	0.00260517	< 2.2e-16	-0.000330183	0.0133269	0.490052	0.106282	0.0635731	0.0485291
Leukocyte count	Waist Circumference	0.221712	0.00248608	< 2.2e-16	0.240476	0.0131806	< 2.2e-16	0.598956	0.0294133	< 2.2e-16
Leukocyte count	Diastolic Blood Pressure	0.117705	0.0025604	< 2.2e-16	0.185589	0.01399	< 2.2e-16	0.376725	0.0537798	3.72025e-12
Leukocyte count	Fasting Blood Glucose	0.125097	0.00262343	< 2.2e-16	0.16808	0.0145857	< 2.2e-16	0.509536	0.0496565	< 2.2e-16
Leukocyte count	HbA1c	0.134514	0.00260575	< 2.2e-16	0.156614	0.012289	< 2.2e-16	0.353423	0.0479809	1.16951e-12
Leukocyte count	HDL Cholesterol	-0.241387	0.00247115	< 2.2e-16	-0.225544	0.0110634	< 2.2e-16	-0.710011	0.0460629	< 2.2e-16
Leukocyte count	CRP	0.339457	0.00392063	< 2.2e-16	0.378769	0.0239035	< 2.2e-16	0.834086	0.101062	5.55112e-16
Leukocyte count	LDL Cholesterol	0.0479442	0.00260343	< 2.2e-16	0.024998	0.0130567	0.0276416	0.225186	0.0646773	0.00026222
Leukocyte count	Systolic Blood Pressure	0.157504	0.00253295	< 2.2e-16	0.227112	0.0138903	< 2.2e-16	0.594323	0.044314	< 2.2e-16
Leukocyte count	Triglyceride	0.275387	0.00240955	< 2.2e-16	0.265431	0.0124629	< 2.2e-16	0.785991	0.0542344	< 2.2e-16
Systolic Blood Pressure	Skin Autofluorescence	0.061789	0.00350972	< 2.2e-16	0.174444	0.0227182	1.10467e-14	0.312434	0.0389452	6.10623e-16
Systolic Blood Pressure	Apolipoprotein A	-0.0353451	0.00495786	< 2.2e-16	-0.102999	0.0279372	0.000106551	-0.193403	0.0729217	0.00436109
Systolic Blood Pressure	Apolipoprotein B	0.146729	0.00483734	< 2.2e-16	0.172608	0.0247249	2.33108e-12	-0.102082	0.161613	0.258373
Systolic Blood Pressure	BMI	0.321435	0.00229348	< 2.2e-16	0.29535	0.0128171	< 2.2e-16	0.614662	0.024826	< 2.2e-16
Systolic Blood Pressure	Total Cholesterol	0.0525537	0.00258295	< 2.2e-16	0.08018	0.0146196	1.78849e-08	-0.0784573	0.062462	0.101809
Systolic Blood Pressure	Waist Circumference	0.313174	0.00229862	< 2.2e-16	0.302457	0.0140667	< 2.2e-16	0.666091	0.0252402	< 2.2e-16
Systolic Blood Pressure	Diastolic Blood Pressure	0.694538	0.00130707	< 2.2e-16	0.785267	0.00719926	< 2.2e-16	0.932276	0.0204977	< 2.2e-16
Systolic Blood Pressure	Fasting Blood Glucose	0.165173	0.00257588	< 2.2e-16	0.288834	0.0157046	< 2.2e-16	0.443132	0.0458788	< 2.2e-16
Systolic Blood Pressure	HbA1c	0.0534748	0.00262976	< 2.2e-16	0.177657	0.0138056	< 2.2e-16	0.154568	0.0469683	0.000570377
Systolic Blood Pressure	HDL Cholesterol	-0.156405	0.00253888	< 2.2e-16	-0.193648	0.0126336	< 2.2e-16	-0.359298	0.0463421	6.68354e-14
Systolic Blood Pressure	CRP	0.188139	0.00433684	< 2.2e-16	0.206473	0.0296136	6.37351e-12	0.752251	0.112481	1.15796e-13
Systolic Blood Pressure	LDL Cholesterol	0.0656684	0.00258089	< 2.2e-16	0.0942143	0.0143111	2.07178e-11	-0.00754356	0.0625346	0.452024
Systolic Blood Pressure	Leukocyte count	0.157504	0.00253295	< 2.2e-16	0.227112	0.0138903	< 2.2e-16	0.594323	0.044314	< 2.2e-16
Systolic Blood Pressure	Triglyceride	0.223165	0.00245815	< 2.2e-16	0.259317	0.0137909	< 2.2e-16	0.563652	0.0706151	3.33067e-15
Triglyceride	Skin Autofluorescence	0.0743482	0.00350663	< 2.2e-16	0.131804	0.0209747	3.0673e-10	0.492214	0.0737267	2.87548e-14
Triglyceride	Apolipoprotein A	-0.118465	0.00484413	< 2.2e-16	-0.246337	0.0253566	< 2.2e-16	-0.278684	0.122128	0.012204
Triglyceride	Apolipoprotein B	0.520275	0.00341713	< 2.2e-16	0.567189	0.0167389	< 2.2e-16	0.260323	0.229167	0.169956
Triglyceride	BMI	0.317705	0.00234629	< 2.2e-16	0.2676	0.0119109	< 2.2e-16	0.90588	0.0647452	< 2.2e-16
Triglyceride	Total Cholesterol	0.376113	0.0022288	< 2.2e-16	0.398744	0.0114917	< 2.2e-16	-0.304967	0.139533	0.00381384
Triglyceride	Waist Circumference	0.339167	0.00230148	< 2.2e-16	0.297955	0.0127836	< 2.2e-16	0.862924	0.0610413	< 2.2e-16
Triglyceride	Diastolic Blood Pressure	0.193639	0.00248925	< 2.2e-16	0.219007	0.0139377	< 2.2e-16	0.514803	0.0850493	4.17995e-09
Triglyceride	Fasting Blood Glucose	0.19213	0.00255665	< 2.2e-16	0.247167	0.0144662	< 2.2e-16	0.551768	0.0790053	6.40105e-12
Triglyceride	HbA1c	0.1169	0.00260717	< 2.2e-16	0.156884	0.0126043	< 2.2e-16	0.149503	0.0783463	0.0323017
Triglyceride	HDL Cholesterol	-0.470485	0.00202975	< 2.2e-16	-0.531693	0.00897384	< 2.2e-16	-0.780572	0.0623218	< 2.2e-16
Triglyceride	CRP	0.246476	0.00420046	< 2.2e-16	0.18165	0.0271659	1.09878e-10	0.837082	0.118189	7.32893e-10
Triglyceride	LDL Cholesterol	0.343031	0.00229193	< 2.2e-16	0.408742	0.0114108	< 2.2e-16	-0.255191	0.132251	0.0119754
Triglyceride	Leukocyte count	0.275387	0.00240955	< 2.2e-16	0.265431	0.0124629	< 2.2e-16	0.785991	0.0542344	< 2.2e-16
Triglyceride	Systolic Blood Pressure	0.223165	0.00245815	< 2.2e-16	0.259317	0.0137909	< 2.2e-16	0.563652	0.0706151	3.33067e-15
Abbreviations: BMI, body mass index; CRP, C-reactive Protein; HDL, high-density lipoprotein; HbA1c, glycated haemoglobin; LDL, low-density lipoprotein; SE, standard error.
Note: Model were adjusted for age, age2, and sex.

## Sheet: Table S6
Table S6. Familial aggregation of cardiometabolic disorders in first-degree relatives stratified by familial kinship (N=152,723).
Phenotype	Phenotype of Siblings (N = 63,303)	λSib	Lower 95% CI	Upper 95% CI	P-value	Phenotype of Parents (N=24,735)	λP	Lower 95% CI	Upper 95% CI	P-value	Phenotype of Offspring (N=45,320)	λO	Lower 95% CI	Upper 95% CI	P-value
Any Cardiometabolic Disorders	Any Cardiometabolic Disorders	1.15561	1.13366	1.17798	1.84928e-49	Any Cardiometabolic Disorders	0.996684	0.974139	1.01975	0.775985	Any Cardiometabolic Disorders	1.26224	1.23958	1.2853	3.36333e-140
Cardiovascular Diseases	Cardiovascular Diseases	1.81988	1.43825	2.30278	6.14426e-07	Cardiovascular Diseases	1.04138	0.749413	1.44709	0.809142	Cardiovascular Diseases	1.50603	1.09028	2.0803	0.0129766
Hypertension	Hypertension	1.28159	1.24213	1.32231	1.64358e-54	Hypertension	1.05778	1.019	1.09803	0.00319823	Hypertension	1.42408	1.37972	1.46987	2.85519e-106
Hypercholesterolemia	Hypercholesterolemia	1.63287	1.56028	1.70883	3.78684e-99	Hypercholesterolemia	1.28172	1.2046	1.36377	4.52209e-15	Hypercholesterolemia	1.77257	1.67708	1.8735	2.845e-91
Metabolic Syndrome	Metabolic Syndrome	1.50735	1.44381	1.57369	7.84969e-78	Metabolic Syndrome	1.21255	1.15548	1.27243	4.65059e-15	Metabolic Syndrome	1.68279	1.60999	1.75889	1.05406e-117
Obesity	Obesity	1.8734	1.7827	1.9687	1.03603e-135	Obesity	1.72456	1.64408	1.80899	1.24903e-110	Obesity	2.2322	2.12792	2.34159	2.53546e-237
Type 2 Diabetes	Type 2 Diabetes	2.16804	1.7547	2.67874	7.48821e-13	Type 2 Diabetes	2.47003	2.00535	3.04238	1.83658e-17	Type 2 Diabetes	3.77207	3.10187	4.58708	2.25718e-40
Note: Model were adjusted for age, age2, and sex.

## Sheet: Table S7
Table S7. Familial aggregation of cardiometabolic disorders in first-degree relatives stratified by sex (N=152,723).
Phenotype	Phenotype of First Degree Relatives	Female (N = 89,340)					Male (N= 63,383)
		Prevalence (%)	λFDR	Lower 95% CI	Upper 95% CI	P-value	Prevalence (%)	λFDR	Lower 95% CI	Upper 95% CI	P-value
Any Cardiometabolic Disorder	Any Cardiometabolic Disorder	0.394482	1.11952	1.10293	1.13636	1.05565e-49	0.496221	1.10729	1.08886	1.12604	1.20555e-32
Any Cardiovascular Disease	Any Cardiovascular Disease	0.0187038	1.62419	1.26167	2.09087	0.000167451	0.045284	1.46216	1.16784	1.83065	0.000923022
Hypertension	Hypertension	0.217167	1.23944	1.20775	1.27195	2.40471e-59	0.32519	1.20814	1.17631	1.24083	8.27947e-44
Hypercholesterolemia	Hypercholesterolemia	0.136098	1.56685	1.50458	1.63171	1.9952e-104	0.18318	1.4904	1.42336	1.5606	9.23308e-65
Metabolic Syndrome	Metabolic Syndrome	0.155061	1.46737	1.41421	1.52254	3.27943e-92	0.245821	1.39561	1.34462	1.44854	5.69621e-69
Obesity	Obesity	0.165709	1.85195	1.78424	1.92223	1.09769e-230	0.143218	1.85108	1.76545	1.94086	3.15036e-143
Type 2 Diabetes	Type 2 Diabetes	0.026237	2.48191	2.08262	2.95775	3.0626e-24	0.0396411	2.46948	2.05871	2.96221	2.05324e-22
Note: Model were adjusted for age, age2, and sex.

## Sheet: Table S8
Table S8. Familial aggregation of cardiometabolic disorders in first-degree relatives stratified by age (N=152,723).
Phenotype	Phenotype of First Degree Relatives	Age <40 (N =52,414)					Age 40-60 (N= 79,734)					Age >60 (N=20,575)
		Prevalence (%)	λFDR	Lower 95% CI	Upper 95% CI	P-value	Prevalence (%)	λFDR	Lower 95% CI	Upper 95% CI	P-value	Prevalence (%)	λFDR	Lower 95% CI	Upper 95% CI	P-value
Any Cardiometabolic Disorder	Any Cardiometabolic Disorder	0.234708	1.09393	1.06814	1.12034	1.65123e-13	0.477751	1.10786	1.09453	1.12136	9.86718e-62	0.792224	1.11526	1.09546	1.13542	8.0104e-33
Any Cardiovascular Disease	Any Cardiovascular Disease	0.00452255	1.34952	0.794639	2.29187	0.267305	0.0239209	1.48909	1.23237	1.79928	3.72179e-05	0.116479	1.40903	1.1009	1.8034	0.00646068
Hypertension	Hypertension	0.0973951	1.23218	1.17969	1.287	5.40053e-21	0.277364	1.21384	1.18911	1.23908	4.67125e-76	0.623211	1.19816	1.16308	1.2343	8.80529e-33
Hypercholesterolemia	Hypercholesterolemia	0.0362393	1.55379	1.43414	1.68343	4.32696e-27	0.164055	1.52406	1.47372	1.57613	1.74199e-133	0.415888	1.49387	1.42643	1.5645	4.90968e-65
Metabolic Syndrome	Metabolic Syndrome	0.0809484	1.37484	1.29787	1.45638	2.5077e-27	0.205343	1.41389	1.37336	1.45562	1.81229e-120	0.41381	1.44382	1.38431	1.50589	1.41331e-65
Obesity	Obesity	0.117098	1.85926	1.76842	1.95477	4.63677e-130	0.172129	1.8574	1.79727	1.91954	1.04948e-297	0.195407	1.86538	1.76185	1.97499	1.3129e-101
Type 2 Diabetes	Type 2 Diabetes	0.00392788	3.28838	2.30454	4.69222	5.28273e-11	0.0297236	2.44167	2.11596	2.81752	2.41916e-34	0.110608	2.57699	2.15845	3.07667	1.2033e-25

## Sheet: Table S9
Table S9. Explanation of different ATC codes used in the study.
ATC code	Name
C02	Antihypertensive drugs
C03	Diuretics
C07	Beta blocking agents
C08	Calcium channel blockers
C09	Agents acting on the renin-angiotensin system
G04CA03	Terazosin
C10A	Lipid modifying agents, plain
C10B	Lipid modifying agents, combinations
